# Supplementary material for: Characterization of PARP6 Function in Knockout Mice and Patients with Developmental Delay
Source: Cells. 2021 May 22;10(6):1289. doi: 10.3390/cells10061289 (PMC8224619; doi:10.3390/cells10061289)
Supplement: Supplementary file 1 [file cells-10-01289-s001.zip]

Archive with 2 entries (2 files):
- cells-1196478-supplementary.pdf
- cells-1196478-video S1.mp4
